# Supplementary material for: Comparison of Effectiveness and Selectiveness of Baited Traps for the Capture of the Invasive Hornet Vespa velutina
Source: Animals (Basel). 2023 Dec 29;14(1):129. doi: 10.3390/ani14010129 (PMC10778013; doi:10.3390/ani14010129)
Supplement: Supplementary file 1 [file animals-14-00129-s001.zip]

Archive with 1 entries (1 files):
- animals-2752552-supplementary.pdf
